# Supplementary material for: Cudrania tricuspidata Combined with Lacticaseibacillus rhamnosus Modulate Gut Microbiota and Alleviate Obesity-Associated Metabolic Parameters in Obese Mice
Source: Microorganisms. 2021 Sep 8;9(9):1908. doi: 10.3390/microorganisms9091908 (PMC8468176; doi:10.3390/microorganisms9091908)
Supplement: Supplementary file 1 [file microorganisms-09-01908-s001.zip]

Archive with 1 entries (1 files):
- microorganisms-1310292-supplementary.pdf
